# Supplementary material for: Consolidation and maintenance of long-term memory involve dual functions of the developmental regulator Apterous in clock neurons and mushroom bodies in the Drosophila brain
Source: PLoS Biol. 2021 Dec 3;19(12):e3001459. doi: 10.1371/journal.pbio.3001459 (PMC8641882; doi:10.1371/journal.pbio.3001459)
Supplement: S1 Data — (XLSX) [file pbio.3001459.s001.xlsx]

## Sheet: Fig 1A
	1 h memory (STM)
	Courtship Index (CI)
	CS			ap[rk568]			ap[null]					CS			ap[rk568]			ap[UGO35]
	Naïve	Conditioned		Naïve	Conditioned		Naïve	Conditioned			Percentile	Naïve	Conditioned		Naïve	Conditioned		Naïve	Conditioned
1	63.5	79.3333		71.1667	26		100	0			0.95	100	96.4667		99.8	89.8167		100	100
2	46.3333	64.6667		98.5	84.1667		100	82.5			0.75	98	87.75		96.1667	81.1667		100	90.7082
3	26.8333	75.8333		74.3333	64.3333		55.833	82			0.5	94.1667	52.3333		83.8333	67.25		98.25	81
4	95.3333	18.8333		72.6667	70		100	0			0.25	80.5	28.3333		71.9167	37.1667		76.6252	10.0833
5	96.5	27.6667		76.5	66		96.5	0			0.05	0	0		32.8167	9.275		10.4999	0
6	95.1667	52.3333		83.8333	85.5		0	80
7	99	83.8333		72.6667	3.5		84.833	98.833
8	75.1667	11.5		59	86.1667		100	85		Box plots of CI (%)	95―75%	2	8.71667		3.63333	8.65		0	9.29175
9	100	47.8333		93.3333	91.3333		86.5	11.5			75―50%	3.83333	35.4167		12.3333	13.9167		1.75	9.70825
10	80.5	92.5		100	61.1667		76.667	23.167			50―25%	13.6667	24		11.9167	30.0833		21.6248	70.9167
11	98	37.8333		52	31.6667		100	96.333			0.25	80.5	28.3333		71.9167	37.1667		76.6252	10.0833
12	100	0		65.5	58.1667		8.1667	100			25―5%	80.5	28.3333		39.1	27.8917		66.1253	10.0833
13	100	0		5.16667	85.8333		100	0
14	97	37.8333		72.6667	39		100	58.5
15	86	0		36.6667	3.33333		76.5	0			Mean CI (%)	7778.89	5482.95		7715.43	5957.74		8234.52	5701.78
16	0	40.5		85	25		90	72.667
17	98	51		98.5	78.5		100	100
18	95.5	97		99	76.5		100	5.8333		Memory Index (MI)	CS	ap[rk568]	ap[null]
19	41.5	52		99.3333	98.3333		94.333	84.333			0.295151	0.227815	0.307576
20	99.8333	41.3333		88.1667	87		100	90
21	0	79.5		92	80.1667		100	23.333
22	95.8333	73.5		94	39		100	83.167
23	0	0		98.3333	73		80.167	100
24	85.5	11.5		87.6667	76		68.833	94
25	99.5	94.6667		100	68.5		100	2.6667
26	92	12		31.1667	20		14.833	41.333
27	84.6667	88.1667		76	25		72.5	88.5
28	100	91.1667			65		100	92.833
29	91	18.5
30	90	91.5
31	94.8333	91.1667
32	81.5	6.33333
33	0	29
34	98.5	96.1667
35	99.1667	47.3333
36	97.6667	80.3333
37	52.6667	87.3333
38	98.3333	53.3333
39	94.3333	31.3333
40	94.1667	96.5
41	87.3333	95.3333
42	81	99.6667
43	0	71.5
44	96
45	92.3333

## Sheet: Fig 1B
	5 d memory (LTM)											CS			ap[rk568]			ap[UGO35]
	Courtship Index (CI)										Percentile	Naïve	Conditioned		Naïve	Conditioned		Naïve	Conditioned
	CS			ap[rk568]			ap[null]				0.95	100	99.475		100	99.6667		100	100
	Naïve	Conditioned		Naïve	Conditioned		Naïve	Conditioned			0.75	100	93.2083		94.3333	92.6667		100	100
1	100	80.6667		95.5	75.3333		92.3333	89.8333			0.5	100	83.3333		80.1667	85.3333		97.1667	94
2	80.8333	91.1667		24.5	87.6667		100	60.6667			0.25	94.0833	49.5		58	69.8333		83.25	76.6667
3	100	16.5		85.8333	95		96.8333	95			0.05	50.5	0		1.26667	33.6667		39.5167	50.8917
4	100	0		60.5	57.6667		100	71.1667
5	99.3333	92.3333		94.3333	96		97.5	95
6	100	57		79.3333	34.1667		87.6667	61.1667		Box plots of CI (%)	95―75%	0	6.26667		5.66667	7		0	0
7	55	52.1667		79.6667	83.6667		100	80.3333			75―50%	0	9.875		14.1667	7.33333		2.83333	6
8	90.3333	0		89.8333	92.6667		81.5	94.3333			50―25%	5.91667	33.8333		22.1667	15.5		13.9167	17.3333
9	100	58		97	91.8333		34.5	47.3333			0.25	94.0833	49.5		58	69.8333		83.25	76.6667
10	86.5	95.8333		86.6667	52.1667		91.5	5.33333			25―5%	43.5833	49.5		56.7333	36.1667		43.7333	25.775
11	100	88.1667		27.6667	92.3333		83.8333	85
12	20.5	10.3333		87.1667	70.8333		96.6667	85.6667
13	97.8333	58		96.8333	36.6667		100	100			Mean CI (%)	90.0952	65.1786		70.8851	76.7701		85.9405	84.0179
14	100	96.1667		80.1667	94.5		48.8333	100
15	100	100		38.5	83.6667		98.6667	100
16	100	100		100	69.8333		80.3333	59.1667		Memory Index (MI)	CS	ap[rk568]	ap[null]
17	100	98.5		0	92.1667		0	78.5			0.276559	-0.0830225	0.0223715
18	100	0		58	85.3333		49.3333	100
19	100	70.8333		78.6667	79.1667		100	100
20	95.3333	86.3333		57.6667	93.6667		100	100
21	100	90.1667		95.6667	99.1667		99.3333	100
22	97.5	41.5		100	33.3333		75.1667	100
23	97.5	86		76.8333	91.8333		100	100
24	54.8333	71.1667		75.1667	77.6667		100	57.5
25	100	97		93.3333	86.5		100	100
26	100	94.3333		93.6667	40.5		100	100
27	99	92.8333		100	100		100	92.8333
28	48.1667	0		0	33		92.3333	93.6667
29				3.16667	100
30
31
32
33
34
35
36
37
38
39
40
41
42
43
44
45

## Sheet: Fig 1C
3h after heat-shock
	hs-GAL4/+			UAS-ap RANi/+			hs-GAL4/UAS-ap RNAi
	HS-	HS+		HS-	HS+		HS-	HS+
	0.693887	1.01107		0.601387	0.732487		0.502915	0.595807
	0.926927	1.17309		0.884319	0.785222		0.717708	0.532639
	0.847448	1.39814		1.1443	0.824078		0.913777	0.680131
	1.07288	1.11668		1.18421	0.703009		0.70041	0.442178
	1.45886	1.43233		1.18578	0.669524		1.32205	0.516664
							1.84314	0.30585
Mean	1.07653	1.28006		1	0.742864		1	0.512211
SEM	0.130034	0.0815922		0.114356	0.0278072		0.203189	0.0526346

## Sheet: Fig 1D
	5 d memory (LTM)
	Courtship Index (CI)
	HS-			HS+					HS-			HS+
	Naïve	Conditioned		Naïve	Conditioned			Percentile	Naïve	Conditioned		Naïve	Conditioned
1	100	89.3333		97.8333	52.1667			0.95	100	99.7583		100	99.6833
2	100	80.6667		86.3333	72			0.75	100	96.0833		99.6667	96.25
3	88.8333	43.5		100	95.8333			0.5	98.75	87.9167		97.4167	89.4167
4	84.3333	98.6667		100	95.6667			0.25	86.9583	56.7083		85.0833	84.25
5	100	12.3333		78	95.1667			0.05	76.7167	5.55		38.9167	52.7917
6	100	55.6667		98.5	87.3333
7	78.5	0		100	82
8	100	100		95	88.5		Box plots of CI (%)	95―75%	0	3.675		0.333333	3.43333
9	100	96.3333		100	96.1667			75―50%	1.25	8.16667		2.25	6.83333
10	80.8333	30		75.6667	83.5			50―25%	11.7917	31.2083		12.3333	5.16667
11	94.3333	98.1667		84.6667	99.8333			0.25	86.9583	56.7083		85.0833	84.25
12	100	97		34.8333	56.3333			25―5%	10.2417	51.1583		46.1667	31.4583
13	99	0		93.3333	86.8333
14	100	57.8333		100	95.1667
15	93.1667	94.5		51.1667	98			Mean CI (%)	92.1056	74.6722		86.2821	85.5764
16	100	99.6667		100	100
17	97.8333	52.1667		15.5	84.5
18	86.3333	72		97.5	84.5		Memory Index (MI)	HS-	HS+
19	100	95.8333		97.1667	89.5			0.189276	0.00817855
20	100	95.6667		100	97.3333
21	78	95.1667		98.6667	96.5
22	98.5	87.3333		88.6667	98.8333
23	100	82		98.3333	89.3333
24	95	88.5		97.5	28.8333
25	100	96.1667		57.3333
26	75.6667	83.5		97.3333
27	84.6667	99.8333
28	34.8333	56.3333
29	93.3333	86.8333
30	100	95.1667

## Sheet: Fig 1E
	5 d memory (LTM)
	Courtship Index (CI)
	HS-			HS+					HS-			HS+
	Naïve	Conditioned		Naïve	Conditioned			Percentile	Naïve	Conditioned		Naïve	Conditioned
1	95.5	94.6667		56.6667	95.3333			0.95	100	98.1667		100	98.1667
2	100	95.8333		40	55.3333			0.75	100	96.7917		98.5417	96.2917
3	96.6667	90.5		34.6667	80			0.5	98.25	93.3333		93.1667	91.6667
4	56.5	96.6667		0	0			0.25	92.8333	47.9167		26.2083	73.8333
5	97.5	95.1667		12	0			0.05	35.475	9.13333		0	0
6	99.6667	86.5		13	84.3333
7	100	99.6667		0	96.1667
8	14.3333	95		46.3333	1.33333		Box plots of CI (%)	95―75%	0	1.375		1.45833	1.875
9	100	97.3333		91.6667	86.1667			75―50%	1.75	3.45833		5.375	4.625
10	99.1667	98.1667		0	90			50―25%	5.41667	45.4167		66.9583	17.8333
11	100	98.1667		96	0			0.25	92.8333	47.9167		26.2083	73.8333
12	97	98		1.66667	0			25―5%	57.3583	38.7833		26.2083	73.8333
13	100	91.3333		95.5	94.6667
14	30.1667	50		100	95.8333
15	94.6667	97.6667		96.6667	90.5			Mean CI (%)	85.8214	72.6012		63.2679	73.7619
16	98.3333	92		56.5	96.6667
17	100	78.5		97.5	95.1667
18	100	12.1667		99.6667	86.5		Memory Index (MI)	HS-	HS+
19	98.3333	7.5		100	99.6667			0.154044	-0.165867
20	99.3333	97.1667		14.3333	95
21	45.3333	55.1667		100	97.3333
22	93	27.5		99.1667	98.1667
23	98.1667	2.83333		100	98.1667
24	100	16.5		97	98
25	46	95.8333		100	91.3333
26	92.3333	41.6667		30.1667	50
27	98.5	26.3333		94.6667	97.6667
28	52.5	95		98.3333	92

## Sheet: Fig 1F
	5 d memory (LTM)
	Courtship Index (CI)
	HS-			HS+					HS-			HS+
	Naïve	Conditioned		Naïve	Conditioned			Percentile	Naïve	Conditioned		Naïve	Conditioned
1	0	91.1667		98.5	97			0.95	100	98.025		100	98.9833
2	93.3333	77.5		95.6667	99.3333			0.75	99.875	88		99.4167	91.25
3	100	73.1667		100	52.1667			0.5	94.5	78.3333		97.1667	82.8333
4	100	72.8333		100	77.3333			0.25	84.625	43.75		91.3333	79.0833
5	54	53.8333		98.5	79.6667			0.05	1.98333	2.7		81.1333	7.025
6	100	82.3333		98.1667	80.5
7	100	0.833333		95.6667	81.5
8	87.5	0		85.3333	99.3333		Box plots of CI (%)	95―75%	0.125	10.025		0.583333	7.73333
9	100	44.3333		96.8333	91			75―50%	5.375	9.66667		2.25	8.41667
10	100	78		94.6667	85.5			50―25%	9.875	34.5833		5.83333	3.75
11	42.8333	95.1667		97.1667	52.6667			0.25	84.625	43.75		91.3333	79.0833
12	5.66667	88		97.1667	96.8333			25―5%	82.6417	41.05		10.2	72.0583
13	93	35.3333		92	0
14	95.5	88		90.6667	97
15	76	87		86.1667	86			Mean CI (%)	79.1131	66.4643		91.1159	75.8819
16	94.8333	98.6667		98.8333	82.5
17	95.6667	77.3333		100	82
18	17.6667	86.6667		100	87.1667		Memory Index (MI)	HS-	HS+
19	98.6667	31.8333		100	83.1667			0.159883	0.167194
20	97.6667	6.16667		80.6667	82
21	98.3333	86		100	0
22	89.3333	100		89.6667	89.6667
23	0	81.1667		0	92
24	99.8333	91.8333			46.8333
25	90.5	78.6667
26	90.6667	16.3333
27	94.1667	42
28	100	96.8333

## Sheet: Fig 2A
5 d memory (LTM)
Courtship Index (CI) (%)
	UAS-ap RNAi/+			R41C10/+			UAS-ap RNAi/R41C10			R55D03/+			UAS-ap RNAi/R55D03			c305a/+			UAS-ap RNAi/c305a
	Naïve	conditioned		Naïve	conditioned		Naïve	conditioned		Naïve	conditioned		Naïve	conditioned		Naïve	conditioned		Naïve	conditioned
1	93.6667	89.1667		80	40.5		93.1667	65.6667		80.5	94.1667		100	81		65.8333	87		66.6667	83.6667
2	97.1667	0.833333		94	46.1667		47.8333	100		89.8333	94.3333		46.5	0		89.3333	66.3333		96.5	10.6667
3	98.5	96.3333		89.5	95.5		100	0		83.6667	90.3333		0	0		97.1667	43.3333		35.8333	43.1667
4	93.1667	96.3333		1.16667	65.3333		100	100		100	20.3333		100	0		100	77.3333		97	54.5
5	68	99.3333		97.3333	41.3333		100	95.8333		54.6667	94.8333		3.66667	33		98.3333	98.5		93.1667	65.3333
6	98.5	29.8333		45.1667	0		100	31.5		55.5	0		55	3.5		91	81.1667		95	36.5
7	89.3333	57		67.1667	87		100	46.6667		83	0		100	0		91	30.6667		60.5	84.1667
8	100	99.6667		91.3333	0		100	100		100	1.16667		81.3333	46.5		96.1667	83.1667		87.1667	75.6667
9	99.6667	95		85.3333	0		23.8333	100		96.3333	51.6667		93.8333	96.3333		100	52.6667		54.6667	67.8333
10	85.1667	59.8333		78.1667	15.3333		100	92.1667		95	52.1667		100	0		91.3333	98.3333		61.5	16.5
11	74	43.3333		52.5	86.8333		0	96.3333		24.5	96.5		100	0		87.8333	96		0	83.3333
12	82.6667	88.3333		88.5	24.6667		59.1667	0		82.3333	58.3333		100	99.6667		17	66.1667		100	73.6667
13	71.3333	26.5		100	87.6667		94.6667	79		100	34		98.3333	90		93.1667	56		77.8333	0
14	100	84.6667		96.5	90		100	0		100	5.16667		53.3333	92.3333		100	89.6667		80.3333	59.5
15	94.1667	70.8333		77.6667	61.1667		79.1667	100		96.6667	2.66667		46.3333	43.5		66.3333	60		23	85.1667
16	98.3333	43.5		76.1667	58.1667		100	100		100	94.3333		79.3333	26.8333		88.1667	27.3333		89.6667	84.5
17	92.3333	50.3333		100	3.33333		100	100		95.5	0.5		96.1667	98.1667		100	90.6667		98.6667	72.1667
18	95	0		98.6667	90.1667		100	100		91.8333	83.6667		95.3333	97.3333		60.5	31.8333		86.1667	99.5
19	100	6.5		79.6667	99.1667		100	100		86.5	0		100	39		100	80		93.1667	90.8333
20	0	0		0	42.8333		100	50.3333		19.3333	96.8333		83.8333	98.5		100	83.6667		0	8.66667
21	89.6667	0		73.3333	93.8333		100	94		48.1667	83.3333		74	52.6667		25.6667	91.8333		92.5	76.8333
22	95.1667	0		91.6667	0		100	94		100	83.8333		35.8333	0		100	26.1667		84.8333	60.6667
23	100	67		94.3333	74.3333		100	94		88.3333	96.3333		53.5	98.8333		78.5	56.3333		56.3333	3.83333
24	0	0		81	15.5		22.1667	94		100	98.8333		98	12.3333					97.3333	59.3333
25	70.3333	0		91.5	5		93.1667	100		92.6667	34.1667		12.8333	6.83333					93.1667	96.6667
26	46.6667	100		95	79.3333		44.1667	88.5		43.8333	91		100	40.6667					79.1667	84.6667
27	95.6667	61.3333		85.8333	14.3333		87	80		81.3333	97		100	0					86.1667	80.8333
28	100	0		100	100		32	54.5		97.1667	18.6667		100	89
29				100	100					98.8333	92.5		85.6667	7.66667
30				100	87.5					89	87.5		89.6667	78
31				100	0						14.8333		47	83.3333
32				100	99								92.5	89
33				28.6667	27.5
Percentile	Naïve	conditioned		Naïve	conditioned		Naïve	conditioned		Naïve	conditioned		Naïve	conditioned		Naïve	conditioned		Naïve	conditioned
1	100	100		100	100		100	100		100	98.8333		100	99.6667		100	98.5		100	99.5
0.95	100	99.55		100	99.5		100	100		100	96.9167		100	98.65		100	98.1		98.2667	94.9167
0.9	100	97.2333		100	98.3		100	100		100	96.5		100	98.0833		100	95.1667		97.1333	87.4333
0.85	99.9833	96.2667		100	94.1667		100	100		100	95.5833		100	96.6833		100	91.4833		96.55	84.7167
0.8	99.2	92.6667		99.4667	90.1		100	100		100	94.3333		100	91.8667		100	90.2667		94.6333	84.4333
0.75	98.5	88.5417		97.3333	87.6667		100	100		98.4167	94.25		100	89.25		100	88.3333		93.1667	83.9167
0.7	98.2167	83.2833		95.6	87.2		100	100		96.8167	92.5		99.5	87.3		99	85		93.1667	83.4
0.65	96.4917	69.1083		94.2667	85.3333		100	98.35		96.2083	90.6667		98.05	81.35		97.5167	83.3167		92.2167	80.4333
0.6	95.2667	62.4667		92.1333	75.3333		100	95.9333		95.2	87.5		95.8333	67.8667		96.3667	81.5667		88.6667	76.3667
0.55	94.875	59.4083		91.4333	63.6667		100	94		92.625	83.75		93.9083	46.8083		93.4667	80.1167		86.4667	74.2667
0.5	93.9167	53.6667		89.5	58.1667		100	94		90.8333	83.3333		91.0833	42.0833		91.3333	77.3333		86.1667	72.1667
0.45	93.2417	44.525		86.9	44.1667		100	94		89.0417	55.25		85.575	38.7		91	66.3167		83.4833	67.0833
0.4	91.8	40.6333		84.4667	41.1667		94.3667	91.4333		87.6	51.6667		82.3333	29.3		90.6667	64.9333		79.6333	62.5333
0.35	89.4833	28		80.2	30.1		93.1667	83.825		84.0917	34.0833		78.5333	11.6333		88.9833	58.9		77.9667	59.6167
0.3	85.5833	8.5		79.0667	21		87.6167	79.1		82.8	20.3333		60.7	7.08333		88.0333	56.2		65.6333	58.3667
0.25	80.5	0.625		77.6667	15.3333		74.1667	62.875		81.5833	16.75		53.4583	2.625		83.1667	54.3333		61	48.8333
0.2	72.4	0		74.4667	8.73333		52.3667	52		75.5	5.16667		48.2667	0		71.2	47.0667		57.1667	37.8333
0.15	70.3833	0		64.2333	2.66667		44.35	46.85		54.9583	1.91667		46.4417	0		65.9833	35.2833		52.7833	15.9167
0.1	61.6	0		46.6333	0		29.55	22.05		47.7333	0.5		36.8833	0		61.5667	30.9		30.7	9.86667
0.05	16.3333	0		17.6667	0		22.75	0		33.2	0		8.70833	0		29.15	27.6667		6.9	5.28333
0	0	0		0	0		0	0		19.3333	0		0	0		17	26.1667		0	0
Mean CI (%)	83.1607	48.7738		81.6094	53.25		81.2976	77.0179		82.4833	57.0645		75.6875	47		84.2319	68.442		73.5679	61.4136
Box plots of CI (%)
90―75%	1.5	8.69167		2.66667	10.6333		0	0		1.58333	2.25		0	8.83333		0	6.83333		3.96667	3.51667
75―50%	4.58333	34.875		7.83333	29.5		0	6		7.58333	10.9167		8.91667	47.1667		8.66667	11		7	11.75
50―25%	13.4167	53.0417		11.8333	42.8333		25.8333	31.125		9.25	66.5833		37.625	39.4583		8.16667	23		25.1667	23.3333
0.25	80.5	0.625		77.6667	15.3333		74.1667	62.875		81.5833	16.75		53.4583	2.625		83.1667	54.3333		61	48.8333
25―10%	18.9	0.625		31.0333	15.3333		44.6167	40.825		33.85	16.25		16.575	2.625		21.6	23.4333		30.3	38.9667
Memory Index (MI)	0.413499			0.347501			0.0526431			0.308169			0.379026			0.187457			0.165212

## Sheet: Fig 3A
	5 d memory (LTM), PT											(1) apRNAi; GAL80ts			(2) R41C10 > apRNAi; GAL80ts			(3) Pdf-GAL4 > apRNAi; GAL80ts
	Courtship Index (CI)										Percentile	Naïve	Conditioned		Naïve	Conditioned		Naïve	Conditioned
	(1) apRNAi; GAL80ts			(2) R41C10 > apRNAi; GAL80ts			(3) Pdf-GAL4 > apRNAi; GAL80ts				0.95	100	100		100	98.6667		100	96.0583
	Naïve	Conditioned		Naïve	Conditioned		Naïve	Conditioned			0.75	100	96.4167		100	85.6667		100	83.9167
1	81	15.5		100	93		87.5	58			0.5	96.0833	39.5833		95.8333	57.4167		92.3333	49.8333
2	91.5	5		100	96.1667		93.6667	96			0.25	81	14.0417		80.4167	25.4583		71.8333	12.9167
3	95	79.3333		100	100		100	88.5			0.05	33.1667	0		27.5917	6.03333		0.583333	0
4	85.8333	14.3333		100	96.5		94.8333	95.8333
5	100	100		100	34.3333		0	90.6667
6	100	100		100	53.5		100	96.1667		Box plots of CI (%)	95―75%	0	3.58333		0	13		0	12.1417
7	100	87.5		100	61.3333		51.3333	100			75―50%	3.91667	56.8333		4.16667	28.25		7.66667	34.0833
8	100	0		90.1667	48.1667		85	44.1667			50―25%	15.0833	25.5417		15.4167	31.9583		20.5	36.9167
9	100	99		98	36		92.3333	20.3333			0.25	81	14.0417		80.4167	25.4583		71.8333	12.9167
10	28.6667	27.5		98.5	16		100	55.3333			25―5%	47.8333	14.0417		52.825	19.425		71.25	12.9167
11	100	91.6667		41.3333	5.33333		91.6667	83.6667
12	97.8333	94.6667		87	12.6667		90.1667	13.6667
13	93.5	98.6667		100	21		96.1667	8.33333			Mean CI (%)	85.8403	51.8264		84.4773	56.0038		79.0619	48.598
14	97.1667	95.6667		100	36.5		90.6667	0
15	100	5.66667		98.8333	25.5		50.6667	0
16	97.3333	0		100	33		51.1667	77		Memory Index (MI)	(1)	(2)	(3)
17	81	22.1667		72.5	10		100	49.6667			0.396246	0.337055	0.385317
18	23.8333	26.3333		25.1667	36.6667		100	9.33333
19	58.6667	13.1667		77.6667	58.8333		100	88.5
20	62.8333	99		83	74.3333		100	75.1667
21	100	51.6667		73	0		100	3.16667
22	100	100		88.6667	83.5		100	0
23	80.6667	0		94.1667	81.3333		100	6
24	85.3333	17		94.3333	83.5		94.3333	0
25				100	98.6667		86.6667	35.3333
26				100	45.6667		94.8333	12.6667
27				17.5	13.3333		87.3333	43.8333
28				68	84.3333		24.3333	84
29				88.5	25.3333		0.833333	20.3333
30				49.8333	89.6667		58.6667	50
31				98	56.6667		0	85.6667
32				100	95.5		100	50.8333
33				81.3333	96.8333		87.6667	70.6667
34				97.5	98.6667		100	39.5
35				25.1667	82.6667		57.3333
36				100	82.1667
37				100	11.8333
38				96.1667	1.33333
39				98.6667	94
40				47	58.1667
41				93.6667	24.6667
42				95.5	100
43				93.1667	34.8333
44				44.6667	72.6667
45

## Sheet: Fig 3B
	5 d memory (LTM), RT1											(1) apRNAi; GAL80ts			(2) R41C10 > apRNAi; GAL80ts			(3) Pdf-GAL4 > apRNAi; GAL80ts
	Courtship Index (CI)										Percentile	Naïve	Conditioned		Naïve	Conditioned		Naïve	Conditioned
	(1) apRNAi; GAL80ts			(2) R41C10 > apRNAi; GAL80ts			(3) Pdf-GAL4 > apRNAi; GAL80ts				0.95	100	100		99.875	96.55		100	100
	Naïve	Conditioned		Naïve	Conditioned		Naïve	Conditioned			0.75	100	96.1667		93.875	81.4167		98.0833	94.0833
1	96	0		0	99		100	83.1667			0.5	91.3333	57.4167		86.5833	59.75		86.5833	79.25
2	89	89.1667		75.6667	6.66667		72	75.8333			0.25	84.75	0		74.0417	0		68.7917	55.5
3	91.1667	10.6667		100	80.8333		59.1667	58.8333			0.05	42.5083	0		38.7333	0		0	0
4	94.5	96.1667		74.1667	71.8333		89.5	0
5	84.5	73		73.6667	97		0	28.1667
6	97.3333	21.8333		100	94		72.6667	82.1667		Box plots of CI (%)	95―75%	0	3.83333		6	15.1333		1.91667	5.91667
7	73.1667	0		94.5	94		77.6667	92.1667			75―50%	8.66667	38.75		7.29167	21.6667		11.5	14.8333
8	83.8333	86.5		99.1667	0		88.8333	38.6667			50―25%	6.58333	57.4167		12.5417	59.75		17.7917	23.75
9	100	100		93	4.5		55.3333	93.5			0.25	84.75	0		74.0417	0		68.7917	55.5
10	100	52.5		37.8333	16.3333		93.8333	90			25―5%	42.2417	0		35.3083	0		68.7917	55.5
11	0	53.3333		82.6667	47.6667		3.5	95.8333
12	95.1667	98.6667		86.5	89		84.3333	21.3333
13	100	0		89.6667	77.3333		80	68.5			Mean CI (%)	86.381	52.7798		78.6944	46.4028		72.7708	68.0208
14	91.1667	100		74.5	0		85.8333	100
15	84.8333	99.1667		93.6667	0		98	45.5
16	100	0		86.6667	76.1667		100	2.66667		Memory Index (MI)	(1)	(2)	(3)
17	90.1667	0		63.3333	0		98.5	81.3333			0.388988	0.410342	0.0652734
18	100	90.6667		97.8333	78.5		95.1667	67
19	100	96.1667		64.8333	0		87.3333	92.3333
20	100	0		95.8333	0		100	69.1667
21	26	10.5		78.5	83.1667		100	78
22	100	61.5		89.8333	74.3333		0	0
23	75.8333	99.5		93	0		87.8333	58.8333
24	91.3333	53.1667		43.8333	23.3333		98.3333	100
25	100	85.3333					74.8333	98.8333
26	91.3333	100					0	96.8333
27	75.3333	0					100	80.5
28	88	0					0	100
29							77.8333	77.5
30							100	0
31							91.1667	100
32							57	100
33
34
35
36
37
38
39
40
41
42
43
44
45

## Sheet: Fig 3C
	5 d memory (LTM), RT2											(1) apRNAi; GAL80ts			(2) R41C10 > apRNAi; GAL80ts			(3) Pdf-GAL4 > apRNAi; GAL80ts
	Courtship Index (CI)										Percentile	Naïve	Conditioned		Naïve	Conditioned		Naïve	Conditioned
	(1) apRNAi; GAL80ts			(2) R41C10 > apRNAi; GAL80ts			(3) Pdf-GAL4 > apRNAi; GAL80ts				0.95	100	100		100	100		100	96.8833
	Naïve	Conditioned		Naïve	Conditioned		Naïve	Conditioned			0.75	100	91.9583		100	100		100	65.625
1	87.5	58		17.6667	100		99.6667	88.5			0.5	93.0833	58.75		99.25	97.9167		97	23.5
2	93.6667	96		29.1667	31.3333		60	22.3333			0.25	86.5	17.0833		74.0417	89.0417		58.625	3.20833
3	100	88.5		74.1667	68.8333		100	0			0.05	39.3583	9.45833		18.4667	36.0333		18.2833	0
4	94.8333	95.8333		98.5	100		100	0
5	0	90.6667		97.6667	93.6667		98	20
6	100	96.1667		73.6667	62.6667		99.1667	13		Box plots of CI (%)	95―75%	0	8.04167		0	0		0	31.2583
7	51.3333	100		98.5	100		100	4			75―50%	6.91667	33.2083		0.75	2.08333		3	42.125
8	85	44.1667		100	99.5		100	0.833333			50―25%	6.58333	41.6667		25.2083	8.875		38.375	20.2917
9	92.3333	20.3333		100	71		96	66.5			0.25	86.5	17.0833		74.0417	89.0417		58.625	3.20833
10	100	55.3333		83.5	75.1667		100	0			25―5%	47.1417	7.625		55.575	53.0083		40.3417	3.20833
11	91.6667	83.6667		59.1667	95		100	0
12	90.1667	13.6667		23	17.6667		99	74.6667
13	37.8333	100		100	98.1667		100	45.3333			Mean CI (%)	83.7569	56.5694		81.1528	87.2153		76.9524	37.4583
14	94.3333	100		100	97.6667		100	88.6667
15	71.1667	16.8333		0	100		100	46.5
16	100	8.33333		100	95.6667		100	99.1667		Memory Index (MI)	(1)	(2)	(3)
17	87	60.8333		100	98.1667		34.5	24.6667			0.3246	-0.0747048	0.513227
18	97.1667	59.5		100	94.5		68.5	0
19	100	13		100	99.8333		54.5	52.3333
20	100	86.1667		92.6667	100		82.5	98.1667
21	100	17.1667		100	100		0	45.5
22	95.6667	8.83333		100	100		85	94.5
23	48	13		100	98.3333		52	18.3333
24	92.5	31.6667		100	96		76	0
25							61.5	63.1667
26							33.6667	9.66667
27							10	7.66667
28							44.6667	65.3333

[truncated: 39 more sheets: Fig 4A, Fig 4B, Fig 4D, Fig 5A, Fig 5B, Fig 5D, Fig 6A, Fig 6B, Fig 6C, Fig 6D, Fig 6E, Fig 7A, Fig 7B, Fig 7C, Fig 8A, Fig 8B, Fig 8C, Fig 8D, Fig 8E, Fig 9A …]
